# Supplementary material for: Onwards and upwards: The development, piloting and validation of a new measure of academic tenacity- The Bolton Uni-Stride Scale (BUSS)
Source: PLoS One. 2020 Jul 23;15(7):e0235157. doi: 10.1371/journal.pone.0235157 (PMC7377486; doi:10.1371/journal.pone.0235157)
Supplement: S1 File — (ZIP) [file pone.0235157.s001.zip]

Archive with 4 entries (4 files):
- Supporting Information/BUSS study 1 dataset.sav
- Supporting Information/data for CFA study 2.sav
- Supporting Information/data for PAF study 1.sav
- Supporting Information/study 2 dataset.sav
